# Supplementary material for: Development of a Clinically Applicable NanoString-Based Gene Expression Classifier for Muscle-Invasive Bladder Cancer Molecular Stratification
Source: Cancers (Basel). 2022 Oct 7;14(19):4911. doi: 10.3390/cancers14194911 (PMC9564169; doi:10.3390/cancers14194911)
Supplement: Supplementary file 1 [file cancers-14-04911-s001.zip]

Archive with 1 entries (1 files):
- cancers-1903758-supplementary.pdf
